# Supplementary material for: Perioperative Cetuximab with Cisplatin and 5-Fluorouracil in Esogastric Adenocarcinoma: A Phase II Study
Source: Cancers (Basel). 2023 Apr 6;15(7):2188. doi: 10.3390/cancers15072188 (PMC10093434; doi:10.3390/cancers15072188)
Supplement: Supplementary file 1 [file cancers-15-02188-s001.zip]

Archive with 1 entries (1 files):
- cancers-2262517-supplementary.pdf
